# Supplementary material for: Exploration of the Drosophila buzzatii transposable element content suggests underestimation of repeats in Drosophila genomes
Source: BMC Genomics. 2016 May 10;17:344. doi: 10.1186/s12864-016-2648-8 (PMC4862133; doi:10.1186/s12864-016-2648-8)
Supplement: Additional file 1 — Supplementary Figures. Supplementary Figure 1 (a to h). Chromosomal TE density. Main transposable element order density in 50 kb non-overlapping windows. Only mapped and oriented scaffolds are present, N90 scaffolds for D. buzzatii st-1 (a to d), and N80 scaffolds for D. mojavensis (e to h). Changes in dot colors denote scaffold changes. Supplementary Figure 2. D. buzzatii j-19 Order correction. Order contribution (kb) to D. buzzatii j-19 genome before (blue) and after (red) the coverage-based correction. Supplementary Figure 3. D. buzzatii j-19 Superfamily correction. Superfamily contribution (kb) to D. buzzatii j-19 genome before (blue) and after (red) the coverage-based correction. (ZIP 792 kb) [file 12864_2016_2648_MOESM1_ESM.zip]

Archive with 10 entries (10 files):
- Supplementary_Figure_1h_Multiplot-dmoj_Helitron.pdf
- Supplementary_Figure_1g_Multiplot-dmoj_TIR.pdf
- Supplementary_Figure_1f_Multiplot-dmoj_LINE.pdf
- Supplementary_Figure_1e_Multiplot-dmoj_LTR.pdf
- Supplementary_Figure_1d_Multiplot-dbuz_Helitron.pdf
- Supplementary_Figure_1c_Multiplot-dbuz_TIR.pdf
- Supplementary_Figure_1b_Multiplot-dbuz_LINE.pdf
- Supplementary_Figure_1a_Multiplot-dbuz_LTR.pdf
- Supplementary_Figure_3.png
- Supplementary_Figure_2.png
